# Supplementary material for: CT584 Is Not a Protective Vaccine Antigen against Respiratory Chlamydial Challenge in Mice
Source: Vaccines (Basel). 2024 Oct 3;12(10):1134. doi: 10.3390/vaccines12101134 (PMC11512284; doi:10.3390/vaccines12101134)
Supplement: Supplementary file 1 [file vaccines-12-01134-s001.zip]

Archive with 3 entries (3 files):
- CT584 Figure S1.pdf
- CT584 Figure S2.pdf
- Figure S3.pdf
